# Supplementary material for: Ability to Participate in Social Activities of Rheumatoid Arthritis Patients Compared with Other Rheumatic Diseases: A Cross-Sectional Observational Study
Source: Diagnostics (Basel). 2021 Dec 2;11(12):2258. doi: 10.3390/diagnostics11122258 (PMC8700244; doi:10.3390/diagnostics11122258)
Supplement: Supplementary file 1 [file diagnostics-11-02258-s001.zip]

Archive with 1 entries (1 files):
- diagnostics-1479513-supplementary.pdf
